# Supplementary material for: Rhizosphere element circling, multifunctionality, aboveground productivity and trade-offs are better predicted by rhizosphere rare taxa
Source: Front Plant Sci. 2022 Sep 8;13:985574. doi: 10.3389/fpls.2022.985574 (PMC9495442; doi:10.3389/fpls.2022.985574)
Supplement: Supplementary file 1 [file Presentation_1.zip]

Archive with 8 entries (8 files):
- Figure.S1.tif
- Figure.S2.tif
- Figure.S3.tif
- Figure.S4.tif
- Figure.S5.tif
- Supplementary description of Method.docx
- Table.S1-3.xls
- Captions for Figure.S1-5.docx
