# Supplementary material for: Rhizosphere element circling, multifunctionality, aboveground productivity and trade-offs are better predicted by rhizosphere rare taxa
Source: Front Plant Sci. 2022 Sep 8;13:985574. doi: 10.3389/fpls.2022.985574 (PMC9495442; doi:10.3389/fpls.2022.985574)
Supplement: Supplementary file 1 [file Presentation_1.zip › Table.S1-3.xls]

## Sheet: Tab.S1
	Tab.S1 Interactions and significance effect of Plant species and system type on soil properties and plant productivity
	Properties	Plant species	System type	Plant species * System type
	OC	0.69（<0.00001）	0.25(0.035)	0.05(0.390)
	MBC	0.04(0.451)	0.01(0.765)	0.23(0.045)
	βG	0.29(0.022)	0.22(0.048)	0.13(0.144)
	NH4-N	0.25(0.036)	0.02(0.579)	0.04(0.424)
	NO3-N	0.47(<0.01)	0.11(0.170)	0.04(0.431)
	MBN	0.07(0.282)	0.04(0.406)	0.60(<0.001)
	NAG	0.16(0.099)	0.23(0.047)	0.25(0.034)
	LAP	0.10(0.193)	0.28(0.023)	0.04(0.405)
	Nitrogenase	0.58(<0.001)	0.01(0.734)	0.02(0.631)
	NOS	0.63(<0.001)	0.37(0.007)	0.11(0.178)
	GS	0.46(0.002)	0.33(0.013)	0.00(0.850)
	TP	0.48(0.001)	0.12(0.161)	0.30(0.020)
	AP	0.78(<0.001)	0.10(0.196)	0.27(0.028)
	ACP	0.41(0.004)	0.22(0.051)	0.05(0.366)
	WC	0.69(<0.0001)	0.18(0.083)	0.65(<0.0001)
	ANPP	0.94(<0.00001)	0.52(<0.001)	0.49(<0.01)
	IN	0.09(0.237)	0.03(0.523)	0.00(0.933）
	pH	0.07(0.289)	0.09(0.242)	0.05(0.380)
	Note:The numbers outside the brackets were partial eta squared which were used to determine the relative importance of each factor or interaction (The greater the value, the greater is the importance), and the numbers inside the brackets were p value. Yellow background indicates significance (p < 0.05)

## Sheet: Tab.S2
				Tab.S2 The taxonomic and functional diversity of rhizosphere microbes under different groups (MZ, IZ, MS, and IS)
					Species					Functions
				Whole	Local		Regional		Whole (FAPROTAX)	Local (FAPROTAX)		Regional (FAPROTAX)		Whole (Tax4Fun)	Local (Tax4Fun)		Regional (Tax4Fun)
			Group		Abundant	Rare	Abundant	Rare		Abundant	Rare	Abundant	Rare		Abundant	Rare	Abundant	Rare
	Bacteria	Rchness	MZ	4800.4±130.7b	6.8±2.9	3441.4±184.9	171.0±0.0	1253.6±92.7a	56.2±2.8	0.0±0.0	49.8±4.4	18.0±0.0	35.6±4.3	41.0±0.0	0.0±0.0	41.0±0.0	41.0±0.0	41.0±0.0
			IZ	5034.6±100.5a	5.4±1.1	3601.0±94.0	171.0±0.0	1292.0±76.7a	58.4±3.0	0.8±1.1	51.8±3.6	18.0±0.0	37.2±3.6	41.0±0.0	16.4±22.5	41.0±0.0	41.0±0.0	41.0±0.0
			MS	4784.4±178.3ab	5.0±2.0	3383.0±186.5	171.0±0.0	1251.2±110.8ab	56.8±2.2	0.0±0.0	54.0±1.9	18.0±0.0	34.0±5.8	41.0±0.0	0.0±0.0	41.0±0.0	41.0±0.0	41.0±0.0
			IS	4673.6±159.0b	7.6±0.9	3291.0±192.1	171.0±0.0	1095.4±88.2b	55.4±2.2	0.4±0.9	53.6±4.5	18.0±0.0	31.8±5.8	41.0±0.0	8.2±13.3	41.0±0.0	41.0±0.0	41.0±0.0
			Group	p=0.02	p=0.10	p=0.07	p=1	p<0.05	p=0.43	p=0.25	p=0.34	p=1	p=0.67	p=1	p=0.25	p=1	p=1	p=1
			Subcommunity		p<0.00001		p<0.00001			p<0.00001		p<0.00001			p<0.00001		p=1
		Shannon	MZ	6.83±0.10ab	1.66±0.59	7.93±0.06	4.67±0.08	6.98±0.09ab	2.54±0.09	0.00±0.00	2.55±0.07	2.35±0.13	2.53±0.11	2.90±0.01a	0.00±0.00	2.91±0.01	2.85±0.00	2.93±0.01
			IZ	6.95±0.05a	1.58±0.22	7.98±0.01	4.75±0.04	7.01±0.04a	2.52±0.10	0.28±0.38	2.56±0.07	2.18±0.20	2.47±0.08	2.89±0.01b	0.30±0.41	2.91±0.00	2.85±0.00	2.92±0.02
			MS	6.93±0.06a	1.50±0.39	7.92±0.04	4.73±0.04	6.95±0.05ab	2.56±0.10	0.00±0.00	2.52±0.03	2.32±0.11	2.52±0.26	2.89±0.00ab	0.00±0.00	2.91±0.00	2.85±0.00	2.92±0.01
			IS	6.85±0.03b	1.97±0.10	7.89±0.05	4.72±0.01	6.86±0.08b	2.37±0.09	0.14±0.31	2.51±0.13	2.14±0.20	2.48±0.26	2.89±0.00b	0.15±0.34	2.91±0.00	2.85±0.00	2.93±0.00
			Group	p=0.03	p=0.08	p=0.05	p=0.15	p<0.05	p=0.07	p=0.25	p=0.66	p=0.14	p=0.74	p=0.03	p=0.25	p=0.52	p=0.10	p=0.11
			Subcommunity		p<0.00001		p<0.00001			p<0.00001		p<0.0001			p<0.00001		p<0.00001
		Simpson	MZ	0.99547±0.00110	0.74868±0.16392ab	0.99957±0.00003	0.98306±0.00357	0.99887±0.00016	0.85709±0.00857a	1.00000±0.00000	0.84800±0.00701	0.86600±0.01982	0.86446±0.01799	0.93126±0.00035a	0.00000±0.00000	0.93165±0.00037	0.92826±0.00013	0.93300±0.00066
			IZ	0.99658±0.00027	0.77018±0.05147b	0.99959±0.00001	0.98646±0.00104	0.99890±0.00009	0.84173±0.01980ab	0.80000±0.27386	0.84652±0.00906	0.82631±0.04108	0.84304±0.02254	0.93033±0.00062b	1.11898±1.53222	0.93180±0.00023	0.92806±0.00024	0.93234±0.00125
			MS	0.99679±0.00030	0.75143±0.08941ab	0.99957±0.00002	0.98671±0.00092	0.99883±0.00003	0.85556±0.00959a	1.00000±0.00000	0.84099±0.00497	0.85163±0.01760	0.85981±0.03535	0.93092±0.00029ab	0.00000±0.00000	0.93160±0.00020	0.92803±0.00026	0.93238±0.00074
			IS	0.99641±0.00014	0.85254±0.01324a	0.99955±0.00002	0.98665±0.00051	0.99955±0.00002	0.82791±0.02006b	0.90000±0.22361	0.83951±0.01937	0.82274±0.04268	0.84871±0.03374	0.93050±0.00035a	0.55949±1.25105	0.93162±0.00026	0.92815±0.00020	0.93288±0.00046
			Group	p=0.07	p<0.05	p=0.11	p=0.23	p=0.14	p=0.03	p=0.25	p=0.45	p=0.10	p=0.52	p=0.03	p=0.25	p=0.28	p=0.28	p=0.56
			Subcommunity		p<0.00001		p<0.00001			p<0.0001		p=0.29			p<0.0001		p<0.00001
				Whole	Local		Regional		Whole (FUGuild)	Local (FUGuild)		Regional (FUGuild)
			Group		Abundant	Rare	Abundant	Rare		Abundant	Rare	Abundant	Rare
	Fungi	Richness	MZ	787.6±32.4a	18.6±2.9a	464.2±23.3a	92.2±1.3a	164.6±18.0	25.0±1.0	13.6±1.1a	23.0±1.6	20.0±0.0	18.6±2.6
			IZ	673.2±73.0b	9.0±1.9b	468.4±41.7a	93.0±1.6a	123.6±29.7	25.0±1.6	11.8±1.3ab	23.8±1.1	20.0±0.0	19.6±2.3
			MS	638.0±60.5b	17.8±2.6a	350.2±64.7b	91.8±1.9a	109.0±28.2	24.6±1.1	11.8±0.4b	22.0±1.2	19.4±1.3	16.8±2.3
			IS	594.4±69.6b	11.6±3.6b	392.0±73.0ab	88.0±2.3b	121.2±48.5	23.6±1.1	11.0±0.7b	22.8±1.6	18.8±1.6	18.8±1.9
			Group	p<0.01	p<0.01	p=0.02	p=0.02	p=0.08	p=0.30	p=0.02	p=0.27	p=0.25	p=0.34
			Subcommunity		p<0.00001		p<0.001			p<0.00001		p=0.13
		Shannon	MZ	4.16±0.25a	2.58±0.26a	5.88±0.06	3.30±0.20a	4.72±0.15	2.47±0.09a	2.33±0.14	0.81±0.16	2.42±0.12	2.21±0.12b
			IZ	2.55±0.40b	1.43±0.25b	5.93±0.08	2.14±0.31b	4.54±0.27	2.27±0.20b	2.10±0.29	0.66±0.13	2.23±0.21	2.40±0.06a
			MS	3.73±0.22a	2.45±0.26ac	5.70±0.16	3.07±0.21a	4.43±0.29	2.35±0.04ab	2.25±0.05	0.89±0.10	2.31±0.04	2.29±0.09ab
			IS	2.80±0.66b	1.82±0.48bc	5.80±0.15	2.36±0.54b	4.56±0.39	2.29±0.05b	2.21±0.05	0.82±0.16	2.26±0.05	2.40±0.11a
			Group	p<0.01	p<0.01	p=0.05	p<0.01	p=0.40	p=0.04	p=0.21	p=0.08	p=0.12	p=0.02
			Subcommunity		p<0.00001		p<0.00001			p<0.00001		p=0.77
		Simpson	MZ	0.95306±0.01916a	0.88915±0.04544a	0.99657±0.00026	0.92752±0.02941a	0.98735±0.00252	0.89091±0.02567	0.87431±0.04589	0.42911±0.11432	0.88651±0.03362	0.83979±0.02297c
			IZ	0.77517±0.04502c	0.65514±0.07530b	0.99681±0.00024	0.74492±0.04817c	0.98564±0.00482	0.87172±0.04563	0.84998±0.07049	0.29338±0.07509	0.86793±0.04766	0.87363±0.01704ab
			MS	0.92873±0.02398ab	0.86798±0.04518a	0.99615±0.00054	0.90608±0.02964ab	0.98453±0.00489	0.88946±0.00585	0.88169±0.00757	0.46161±0.08728	0.88716±0.00640	0.86364±0.00792b
			IS	0.82187±0.11437bc	0.75040±0.12914ab	0.99651±0.00046	0.79803±0.11663bc	0.98640±0.00520	0.88567±0.00518	0.87860±0.00553	0.41385±0.09670	0.88313±0.00508	0.87974±0.01043a
			Group	p<0.01	p<0.01	p=0.13	p<0.01	p=0.73	p=0.51	p=0.63	p=0.07	p=0.36	p=0.01
			Subcommunity		p<0.00001		p<0.00001			p<0.00001		p<0.01
	Note: Different letters indicate significant differences at p<0.05. MZ, Monoculture Zea mays; IZ, Intercropping Zea mays; MS, Monoculture Sophora davidii; IZ, Intercropping Sophora davidii. The prediction of functions was based on the corresponding subcommunity.

## Sheet: Tab.S3
Tab.S3 Spearman rank correlation analysis showing that the diversity indices of the whole community, and abundant and rare subcommunities were significantly related to C, N, P-circling multifunctionality (CCMF, NCMF, PCMF), average ecosystem multifunctionality (AEMF), and aboveground net primary productivity (ANPP), and trade-offs. CCMF, carbon-circling multifunctionality; NCMF, nitrogen-circling…
	Spearman p						Spearman r
Diversity indices	CCMF	NCMF	PCMF	AEMF	ANPP	Trade-offs	CCMF	NCMF	PCMF	AEMF	ANPP	Trade-offs
Richness of locally rare bacterial species	0.695829	0.969885	0.791373	0.462011	0.0555188	0.00892276	0.0932331	-0.00902256	-0.0631579	0.174436	0.434586	-0.568421
Shannon diversity of locally rare bacterial species	0.9198	0.640455	0.747933	0.796239	0.0994129	0.00692269	-0.0240602	-0.111278	-0.0766917	0.0616541	0.378947	-0.583459
Simpson diversity of locally rare bacterial species	0.870004	0.506147	0.423665	0.939809	0.212026	0.0119196	-0.0390977	-0.157895	-0.189474	-0.0180451	0.291729	-0.550376
Richness of locally abundant bacterial species	0.125513	0.842616	0.695553	0.721907	0.721907	0.169364	0.354163	-0.0474258	0.0933217	-0.0849074	-0.0849074	0.319741
Shannon diversity of locally abundant bacterial species	0.17717	0.830495	0.767158	0.801113	0.376472	0.152259	0.314286	0.0511278	0.0706767	-0.0601504	-0.209023	0.332331
Simpson diversity of locally abundant bacterial species	0.168577	0.442621	0.757529	1	0.152259	0.2145	0.320301	0.181955	0.0736842	0	-0.332331	0.290226
Richness of regionally rare bacterial species	0.855148	0.815774	0.672556	0.526855	0.0965386	0.146433	-0.043609	-0.0556391	-0.100752	0.150376	0.381955	-0.336842
Shannon diversity of regionally rare bacterial species	0.934803	0.394261	0.442621	0.904822	0.0335841	0.00848909	0.0195489	-0.201504	-0.181955	0.0285714	0.476692	-0.571429
Simpson diversity of regionally rare bacterial species	0.617892	0.0793166	0.322678	0.450325	0.0574247	0.010585	0.118797	-0.401504	-0.233083	-0.178947	0.431579	-0.557895
Shannon diversity of regionally abundant bacterial species	0.743149	0.700516	0.894854	0.663326	0.709921	0.0545841	-0.0781955	0.0917293	-0.0315789	0.103759	-0.0887218	-0.43609
Simpson diversity of regionally abundant bacterial species	0.397873	0.493913	0.604509	0.865047	0.37297	0.160275	-0.2	0.162406	-0.123308	0.0406015	-0.210526	-0.326316
Richness of whole bacterial species	0.934803	0.909812	0.899837	0.543701	0.135252	0.00787094	0.0195489	-0.0270677	-0.0300752	0.144361	0.345865	-0.57594
Shannon diversity of whole bacterial species	0.150299	0.502052	0.497974	0.820675	0.667935	0.0856465	-0.333835	0.159398	-0.160902	0.0541353	-0.102256	-0.393985
Simpson diversity of whole bacterial species	0.131663	0.469886	0.192914	0.870004	0.262287	0.355736	-0.348872	0.171429	-0.303759	-0.0390977	-0.263158	-0.218045
Richness of locally rare fungal species	0.665391	0.00864204	0.0534609	0.640202	0.0063507	0.0340734	0.103085	-0.570354	0.437923	-0.111362	0.588413	-0.475546
Shannon diversity of locally rare fungal species	0.38709	0.0805539	0.103841	0.964869	0.0699207	0.0323261	0.204511	-0.4	0.374436	-0.0105263	0.413534	-0.479699
Simpson diversity of locally rare fungal species	0.412504	0.253892	0.16439	0.99498	0.279598	0.0434934	0.193985	-0.267669	0.323308	0.00150376	0.254135	-0.455639
Richness of locally abundant fungal species	0.739908	0.289831	0.137484	0.282344	0.446825	0.0541356	-0.0792158	-0.248964	-0.344023	-0.252736	0.18031	0.436819
Shannon diversity of locally abundant fungal species	0.719366	0.16439	0.26798	0.222035	0.28255	0.0500892	-0.0857143	-0.323308	-0.26015	-0.285714	0.252632	0.443609
Simpson diversity of locally abundant fungal species	0.767158	0.19994	0.345621	0.195238	0.419927	0.0265786	-0.0706767	-0.299248	-0.222556	-0.302256	0.190977	0.494737
Richness of regionally rare fungal species	0.402965	0.0410286	0.304931	0.776657	0.0224699	0.610915	0.197893	-0.460497	0.241535	-0.0677201	0.507148	-0.121144
Shannon diversity of regionally rare fungal species	0.401504	0.158244	0.394261	0.969885	0.192914	0.586853	0.198496	-0.32782	0.201504	-0.00902256	0.303759	-0.129323
Simpson diversity of regionally rare fungal species	0.497974	0.329138	0.54795	0.914804	0.446465	0.469886	0.160902	-0.230075	0.142857	0.0255639	0.180451	-0.171429
Richness of regionally abundant fungal species	0.453931	0.0274025	0.979737	0.116042	0.068806	0.224035	-0.177549	-0.492433	0.00607005	-0.362686	0.41504	-0.284534
Shannon diversity of regionally abundant fungal species	0.738374	0.0909729	0.319476	0.204718	0.142637	0.0756894	-0.0796992	-0.38797	-0.234586	-0.296241	0.33985	0.406015
Simpson diversity of regionally abundant fungal species	0.815774	0.114725	0.322678	0.168577	0.248391	0.0390026	-0.0556391	-0.36391	-0.233083	-0.320301	0.270677	0.464662
Richness of whole fungal species	0.899837	0.000355919	0.54795	0.204718	3.69941e-05	0.276664	0.0300752	-0.718797	0.142857	-0.296241	0.78797	-0.255639
Shannon diversity of whole fungal species	0.815774	0.0793166	0.335674	0.229741	0.100873	0.100873	-0.0556391	-0.401504	-0.227068	-0.281203	0.377444	0.377444
Simpson diversity of whole fungal species	0.667935	0.0843516	0.325899	0.135252	0.179364	0.0450757	-0.102256	-0.395489	-0.231579	-0.345865	0.312782	0.452632
Richness of locally rare bacterial FAPROTAX functions	0.575341	0.0285846	0.638029	0.322319	0.132267	0.992415	0.133286	0.489221	-0.112082	0.233251	-0.348362	0.00227193
Shannon diversity of locally rare bacterial FAPROTAX functions	0.0311052	0.431195	0.677189	0.119633	0.319476	0.9198	0.482707	0.186466	0.0992481	0.359398	0.234586	-0.0240602
Simpson diversity of locally rare bacterial FAPROTAX functions	0.0119196	0.904822	0.677189	0.262287	0.158244	0.98996	0.550376	0.0285714	0.0992481	0.263158	0.32782	0.00300752
Richness of locally abundant bacterial FAPROTAX functions	0.277945	0.327795	0.101895	0.277945	0.799299	0.277945	-0.254981	0.230697	0.376401	0.254981	-0.0607098	-0.254981
Shannon diversity of locally abundant bacterial FAPROTAX functions	0.277945	0.327795	0.101895	0.277945	0.799299	0.277945	-0.254981	0.230697	0.376401	0.254981	-0.0607098	-0.254981
Simpson diversity of locally abundant bacterial FAPROTAX functions	0.277945	0.327795	0.101895	0.277945	0.799299	0.277945	0.254981	-0.230697	-0.376401	-0.254981	0.0607098	0.254981
Richness of regionally rare bacterial FAPROTAX functions	0.291157	0.904175	0.748675	0.484839	0.298813	0.472781	0.248303	0.0287668	0.076459	0.165787	0.244517	-0.170329
Shannon diversity of regionally rare bacterial FAPROTAX functions	0.767158	0.781664	0.477829	0.450325	0.865047	0.168577	0.0706767	-0.0661654	-0.168421	-0.178947	0.0406015	0.320301
Simpson diversity of regionally rare bacterial FAPROTAX functions	0.979921	0.279598	0.405152	0.17717	0.608957	0.156231	-0.00601504	-0.254135	-0.196992	-0.314286	0.121805	0.329323
Shannon diversity of regionally abundant bacterial FAPROTAX functions	0.949828	0.121301	0.234974	0.128142	0.0733409	0.719366	-0.0150376	-0.357895	-0.278195	-0.35188	0.409023	-0.0857143
Simpson diversity of regionally abundant bacterial FAPROTAX functions	0.850206	0.114725	0.493913	0.276664	0.0390026	0.99498	0.0451128	-0.36391	-0.162406	-0.255639	0.464662	-0.00150376
Richness of whole bacterial FAPROTAX functions	0.460006	0.939283	0.361736	0.599089	0.506511	0.767605	0.175206	-0.0182032	0.215404	0.125147	0.157761	-0.0705374
Shannon diversity of whole bacterial FAPROTAX functions	0.450325	0.265124	0.207135	0.150299	0.0442791	0.700516	-0.178947	-0.261654	-0.294737	-0.333835	0.454135	-0.0917293
Simpson diversity of whole bacterial FAPROTAX functions	0.209571	0.0818054	0.204718	0.102349	0.0362146	0.617892	-0.293233	-0.398496	-0.296241	-0.37594	0.470677	0.118797
Shannon diversity of locally rare bacterial Tax4Fun functions	0.297601	0.251131	0.0655483	0.939809	0.300668	0.604509	0.245113	-0.269173	0.419549	-0.0180451	0.243609	0.123308
Simpson diversity of locally rare bacterial Tax4Fun functions	0.0666216	0.506147	0.172837	0.560787	0.166474	0.964869	0.418045	-0.157895	0.317293	0.138346	0.321805	-0.0105263
Shannon diversity of locally abundant bacterial Tax4Fun functions	0.297601	0.251131	0.0655483	0.939809	0.300668	0.604509	0.245113	-0.269173	0.419549	-0.0180451	0.243609	0.123308
Simpson diversity of locally abundant bacterial Tax4Fun functions	0.0666216	0.506147	0.172837	0.560787	0.166474	0.964869	0.418045	-0.157895	0.317293	0.138346	0.321805	-0.0105263
Shannon diversity of regionally rare bacterial Tax4Fun functions	0.273751	0.0951244	0.113122	0.9198	0.162323	0.338971	0.257143	-0.383459	0.365414	-0.0240602	0.324812	0.225564
Simpson diversity of regionally rare bacterial Tax4Fun functions	0.695829	0.294552	0.617892	0.695829	0.227153	0.631392	0.0932331	-0.246617	0.118797	-0.0932331	0.282707	0.114286
Shannon diversity of regionally abundant bacterial Tax4Fun functions	0.0111035	0.0475317	0.681832	0.613418	0.0818054	0.658728	0.554887	-0.44812	0.0977444	-0.120301	0.398496	-0.105263
Simpson diversity of regionally abundant bacterial Tax4Fun functions	0.00488661	0.179364	0.969885	0.81088	0.379993	0.681832	0.603008	-0.312782	-0.00902256	0.0571429	0.207519	-0.0977444
Shannon diversity of whole bacterial Tax4Fun functions	0.929799	0.0342273	0.815774	0.190609	0.0655483	0.338971	0.0210526	-0.475188	-0.0556391	-0.305263	0.419549	0.225564
Simpson diversity of whole bacterial Tax4Fun functions	0.884902	0.0382905	0.884902	0.319476	0.0509647	0.342286	0.0345865	-0.466165	-0.0345865	-0.234586	0.442105	0.22406
Richness of locally rare fungal FUNGuild functions	0.851395	0.0922612	0.253774	0.326134	0.277153	0.127303	0.0447508	-0.386554	0.267733	-0.231469	0.255388	-0.352605
Shannon diversity of locally rare fungal FUNGuild functions	0.686487	0.84527	0.658728	0.591246	0.506147	0.00148622	-0.0962406	0.0466165	-0.105263	-0.12782	-0.157895	0.661654
Simpson diversity of locally rare fungal FUNGuild functions	0.446465	0.681832	0.493913	0.300668	0.733608	0.00206382	-0.180451	-0.0977444	-0.162406	-0.243609	-0.081203	0.646617
Richness of locally abundant fungal FUNGuild functions	0.413456	0.00302747	0.812442	0.0391661	0.0153966	0.937004	-0.193598	-0.628012	-0.0566627	-0.464319	0.533574	-0.0188876
Shannon diversity of locally abundant fungal FUNGuild functions	0.152259	0.0108418	0.376472	0.0199198	0.332397	0.256671	-0.332331	-0.556391	-0.209023	-0.515789	0.228571	0.266165
Simpson diversity of locally abundant fungal FUNGuild functions	0.195238	0.0305085	0.142637	0.029342	0.531043	0.719366	-0.302256	-0.484211	-0.33985	-0.487218	0.148872	0.0857143
Richness of regionally rare fungal FUNGuild functions	0.994914	0.265879	0.595293	0.478068	0.261568	0.0638478	0.00152336	-0.261256	0.126439	-0.168331	0.263541	-0.42197
Shannon diversity of regionally rare fungal FUNGuild functions	0.884902	0.0923416	0.820675	0.518524	0.111535	0.0909729	0.0345865	0.386466	-0.0541353	0.153383	-0.366917	-0.38797
Simpson diversity of regionally rare fungal FUNGuild functions	0.771985	0.00914627	0.98494	0.259469	0.00401373	0.578107	0.0691729	0.566917	-0.00451128	0.264662	-0.613534	-0.132331
Richness of regionally abundant fungal FUNGuild functions	0.574545	0.442176	0.878822	0.878822	0.193238	0.442176	0.133562	-0.18213	-0.0364259	-0.0364259	0.303549	-0.18213
Shannon diversity of regionally abundant fungal FUNGuild functions	0.224585	0.00308494	0.348974	0.0143355	0.137073	0.362574	-0.284211	-0.627068	-0.221053	-0.538346	0.344361	0.215038
Simpson diversity of regionally abundant fungal FUNGuild functions	0.285522	0.00337224	0.256671	0.00870372	0.227153	0.691153	-0.251128	-0.622556	-0.266165	-0.569925	0.282707	0.0947368
Richness of whole fungal FUNGuild functions	0.0933986	0.00838306	0.856355	0.0330417	0.0743596	0.322433	-0.385316	-0.572183	-0.0432419	-0.477977	0.407709	-0.233197
Shannon diversity of whole fungal FUNGuild functions	0.325899	0.00138879	0.489867	0.0299208	0.0509647	0.510257	-0.231579	-0.664662	-0.16391	-0.485714	0.442105	0.156391
Simpson diversity of whole fungal FUNGuild functions	0.319476	0.0113704	0.183806	0.021669	0.338971	0.724104	-0.234586	-0.553383	-0.309774	-0.509774	0.225564	0.0842105
